# Supplementary material for: Stable clonal contribution of lineage-restricted stem cells to human hematopoiesis
Source: Nat Genet. 2025 Nov 11;57(12):3088–100. doi: 10.1038/s41588-025-02405-w (PMC12695654; doi:10.1038/s41588-025-02405-w)
Supplement: Supplementary file 5 — Number of cells in each gate in each sample by flow cytometry. [file 41588_2025_2405_MOESM5_ESM.txt]

sampleID	CD34+	HSC	MkP	EP	ProB
HD5401	5055	670	119	755	NA
HD1001	26700	4718	694	5387	NA
HD4401	21187	4772	317	3339	NA
HD6501	17961	3397	353	2553	NA
HD2001	16505	2563	254	2025	NA
HD1701	23360	2285	475	3192	NA
HD1201	11676	1507	329	3164	NA
HD1101	30836	3947	492	5575	NA
HD0601	25980	3966	373	4486	NA
HD1401	12017	1878	491	2426	NA
HD6801	23276	3381	314	2415	NA
HD8201	33910	11815	967	4886	NA
HD1301	15075	NA	231	2237	NA
HD0801	14780	1588	328	2331	NA
HD0401	14500	1699	435	2290	NA
HD2201	15404	1361	412	2857	NA
HD9201	8262	601	330	1870	NA
HD2401	3152	314	60	501	NA
HD2301	11806	1510	78	2304	NA
HD5501	16306	1240	380	2641	NA
HD0901	17156	1449	328	4196	NA
HD0501	919	82	52	181	NA
HD0301	11693	1442	305	1382	NA
HD5101	10539	1865	189	1739	NA
HD2601	8128	959	158	887	NA
HD8401	5525	883	130	718	NA
HD8501	39291	2473	1568	4251	NA
HD7401	9893	457	605	2038	NA
HD0101	21126	1782	1148	4016	NA
HD0201	23765	2346	1317	4622	NA
HD0702	7825	571	259	2077	NA
HD1301	6995	696	NA	NA	NA
HD0701	1863	225	43	328	NA
HD3301	498	29	27	91	NA
HD0601	2255	292	62	288	NA
HD0402	1242	96	50	187	NA
HD5801	1878	195	49	334	NA
HD2301	2159	189	29	440	NA
HD0902	2958	181	63	674	NA
HD0902	29225	NA	NA	NA	14290
HD1202	54807	2986	1495	12292	6188
HD1002	1729	120	56	265	242
HD1103	3949	194	74	848	162
HD1302	2456	154	37	420	240
HD0702	32100	NA	NA	NA	5788
HD1402	902	55	12	135	230
HD0802	26801	955	402	3633	3525
HD0402	14990	NA	NA	NA	2233
HD1203	11585	688	197	3241	508
HD0502	5562	154	85	494	2550
HD0503	6383	196	99	689	2697
HD0602	8074	424	56	865	1657
HD0603	9799	431	114	1170	2334
HD1204	2284	76	60	824	208
HD0504	4856	107	79	382	2369
HD1105	4097	295	100	904	57
HD0704	2800	310	67	458	45
HD1403	2249	180	63	512	418
HD0405	572	19	5	100	59
HD0903	5950	140	70	921	2581
