# Supplementary material for: Stable clonal contribution of lineage-restricted stem cells to human hematopoiesis
Source: Nat Genet. 2025 Nov 11;57(12):3088–100. doi: 10.1038/s41588-025-02405-w (PMC12695654; doi:10.1038/s41588-025-02405-w)
Supplement: Supplementary file 6 — Number of engrafted human cells in each mouse transplanted with human cells. [file 41588_2025_2405_MOESM6_ESM.txt]

donorID	mouseID	mCD45posi_cells	hCD45posi_cells	hCD45posi_Bcells	hCD45posi_Myeloidcells
HD07	NSG2030	43487	109748	92775	5268
HD07	NSG2032	112908	173743	143526	11125
HD07	NSG2024	135334	136111	111235	7341
HD07	NSG2026	42415	49691	37317	4965
HD13	NSG2025	69615	194997	158612	1593
HD13	NSG2029	98247	388595	321716	5323
HD13	NSG2023	47609	82271	54845	3920
HD13	NSG2031	8437	56436	32204	2736
HD10	NSG2205	391125	610000	537000	47109
HD10	NSG2206	550000	8121	728	4814
